# Supplementary material for: Racing Performance of the Quarter Horse: Genetic Parameters, Trends and Correlation for Earnings, Best Time and Time Class
Source: Animals (Basel). 2023 Jun 17;13(12):2019. doi: 10.3390/ani13122019 (PMC10294889; doi:10.3390/ani13122019)
Supplement: Supplementary file 1 [file animals-13-02019-s001.zip]

Archive with 1 entries (1 files):
- animals-2276801-supplementary.png
